# Supplementary material for: Evaluation of Sputtering Processes in Strontium Iridate Thin Films
Source: Nanomaterials (Basel). 2024 Jan 23;14(3):242. doi: 10.3390/nano14030242 (PMC10856326; doi:10.3390/nano14030242)
Supplement: Supplementary file 1 [file nanomaterials-14-00242-s001.zip]

Archive with 1 entries (1 files):
- nanomaterials-2826254-supplementary.pdf
